# Supplementary material for: Dissecting infant leukemia developmental origins with a hemogenic gastruloid model
Source: eLife. 2025 Sep 11;14:RP102324. doi: 10.7554/eLife.102324 (PMC12425479; doi:10.7554/eLife.102324)
Supplement: Figure 4—source data 2. [file elife-102324-fig4-data2.zip]

Archive with 1 entries (1 files):
- Figure 4 - source data 2.pdf
