# Supplementary material for: Dissecting infant leukemia developmental origins with a hemogenic gastruloid model
Source: eLife. 2025 Sep 11;14:RP102324. doi: 10.7554/eLife.102324 (PMC12425479; doi:10.7554/eLife.102324)
Supplement: Figure 4—figure supplement 2—source data 1. [file elife-102324-fig4-figsupp2-data1.zip]

Archive with 4 entries (4 files):
- Fig_4S2_E.tif
- Fig_4C_4S2C_BM.tif
- Fig_4C_4S2C_Spl.tif
- Fig_4S2_B.tif
